# Supplementary material for: P-selectin glycoprotein ligand-1 and cardiovascular diseases: from a general perspective to an HIV infection context
Source: Front Cardiovasc Med. 2025 Feb 18;12:1521158. doi: 10.3389/fcvm.2025.1521158 (PMC11876174; doi:10.3389/fcvm.2025.1521158)
Supplement: Supplementary file 2 [file Datasheet2.xlsx]

## Sheet: Supplementary Material
Hospital ID	ID	Type	ART	VL (copies/ml)	nadir CD4 (cells/µl)	CD4 (cells/µl)	CD8 (cells/µl)	CD4/CD8 ratio	Age (Year)	Sex	PLT (x10`9/L)	PSGL-1 Relative expression	sCD163 (pg/mL)	sCD14 (pg/mL)	sCD40 (ng/mL)
00031472	6	INR	2015	<5.00E+01	102	114	159	0.72	53	F	146	0.111491	146.791	213.589	5.89844
00077721	35	INR	2019	<40	92	174	452	0.38	49	M	141	0.0740683	107.014	182.226	5.31238
00028580	15	INR	2013	<5.00E+01	23	100	293	0.34	30	M	250	0.0361465	124.898	220.811	4.46165
00044067	54	INR	2016	<5.00E+01	162	273	464	0.59	71	M	191	0.0799366	161.888	243.774	5.46022
00071976	61	INR	2019	59.8	9	132	475	0.28	62	M	209	0.072293	202.126	245.468	7.12771
00096004	70	INR	2008	<40	153	153	864	0.18	43	F	180	0.0651541	140.016	215.517	5.59828
00024890	23	IR	2015	<2.00E+01	50	472	1379	0.34	52	M	218	0.0355255	83.3881	166.606	4.18904
00085433	40	IR	2013	<40	387	527	377	1.4	58	F	155	0.00811609	52.2979	133.024	3.7099
00095519	55	IR	2019	<40	481	481	499	0.96	66	M	199	0.027489	36.19	155.238	3.50841
00099491	102	IR	2015	<1.83E+01	517	517	935	0.55	43	M	166	0.0169802	76.5323	147.297	2.78589
